# Supplementary material for: Synthesis and Antimicrobial Activity of Short Analogues of the Marine Antimicrobial Peptide Turgencin A: Effects of SAR Optimizations, Cys-Cys Cyclization and Lipopeptide Modifications
Source: Int J Mol Sci. 2022 Nov 10;23(22):13844. doi: 10.3390/ijms232213844 (PMC9696794; doi:10.3390/ijms232213844)
Supplement: Supplementary file 1 [file ijms-23-13844-s001.zip]

Archive with 1 entries (1 files):
- ijms-2009707-supplementary.pdf
